# Supplementary material for: Inhibitory effect of microalgae and cyanobacteria extracts on influenza virus replication and neuraminidase activity
Source: PeerJ. 2018 Oct 26;6:e5716. doi: 10.7717/peerj.5716 (PMC6204821; doi:10.7717/peerj.5716)
Supplement: File S2 [file peerj-06-5716-s002.xlsx]

## Sheet: Chlorellaceae
	Chlorellaceae (ug/mL)											H1N1 pdm		H3N2		H1N1 H275Y		B/Yam WT Phuket		B/Vic WT Bris		B/Yam Pherth WT		B/Perth D197E
	200	100	50	25	12.5	6.3	0				200	5277.03	6255.58	4811.83	4567.6	8213.34	8416.5	7553.3	6955.53	2564.08	2710.08	54.8333	52.08	6643.23	6443.09
A(H1N1)pdm09-WT	5277.03	26341.3	35873	46378.6	60527.1	75912.7	104886	1) RLU - Blank			100	26341.3	31321.7	5604.18	5205.6	29756.5	33991.3	12125.4	8098.99	4140.08	4161.08	69.8333	72.98	16543.7	18353.2
	6255.58	31321.7	40242.2	48188.8	63572.1	64785.1	125766	2) RLU - Blank			50	35873	40242.2	7323.74	7089.3	31005.7	35513.7	10384.3	12478.1	4623.08	4782.08	9533.83	9389.23	22789.8	26283.9
	5766.3	28831.5	38057.6	47283.7	62049.6	70348.9	115326	(RLU - blank) mean			25	46378.6	48188.8	9484.32	9046.73	52117.8	47661.2	15778.2	14998.1	5298.89	5592.08	32278.8	30725.8	33117.8	35585.3
	5	25	33	41	53.8036	61	100	NA Activity (%)			12.5	60527.1	63572.1	12295.1	14986.7	60775.8	57018.9	18736.9	17755	6113.08	6906.08	37636.8	36467.2	40775.8	38832.6
A(H3N2)-WT	4811.83	5604.18	7323.74	9484.32	12295.1	18180.1	28176.8	1) RLU - Blank			6.3	75912.7	64785.1	18180.1	18367.2	68744.8	60136.4	19178.2	16874	8663.08	7407.08	37850.8	36980.4	43744.8	47859.4
	4567.6	5205.6	7089.3	9046.73	14986.7	18367.2	23298.3	2) RLU - Blank			0	104886	125766	28176.8	23298.3	71290.8	67291.2	22987.5	20978.7	9739.08	9709.08	51167.8	51284.8	53873.6	54199.9
	4689.72	5404.89	7206.52	9265.53	13640.9	18273.7	25737.6	(RLU - blank) mean
	18.2213	21	28	36	53	71	100	NA Activity (%)
A/Perth/261/2009 (A(H1N1)pdm09-H275Y)	8213.34	29756.5	31005.7	52117.8	60775.8	68744.8	71290.8	1) RLU - Blank
	8416.5	33991.3	35513.7	47661.2	57018.9	60136.4	67291.2	2) RLU - Blank
	8314.92	31873.9	33259.7	49889.5	58897.3	64440.6	69291	(RLU - blank) mean
	12	46	48	72	85	93	100	NA Activity (%)
B/Phuket/3073/2013 Yam (WT)	7553.3	12125.4	10384.3	15778.2	18736.9	19178.2	22987.5	1) RLU - Blank
	6955.53	8098.99	12478.1	14998.1	17755	16874	20978.7	2) RLU - Blank
	7254.42	10112.2	11431.2	15388.2	18246	18026.1	21983.1	(RLU - blank) mean
	33	46	52	70	83	82	100	NA Activity (%)
B/Brisbane/60/2008 Vic (WT)	2564.08	4140.08	4623.08	5298.89	6113.08	8663.08	9739.08	1) RLU - Blank
	2710.08	4161.08	4782.08	5592.08	6906.08	7407.08	9709.08	2) RLU - Blank
	2637.08	4150.58	4702.58	5445.49	6509.58	8035.08	9724.08	(RLU - blank) mean
	27.1191	42.6835	48.3602	56	66.9429	82.6308	100	NA Activity (%)
B/Perth/211/2001 Yam (WT)	54.8333	69.8333	9533.83	32278.8	37636.8	37850.8	51167.8	1) RLU - Blank
	52.08	72.98	9389.23	30725.8	36467.2	36980.4	51284.8	2) RLU - Blank
	53.4567	71.4067	9461.53	31502.3	37052	37415.6	51226.3	(RLU - blank) mean
	0.104354	0.139394	18.4701	61.4964	72.3301	73.0398	100	NA Activity (%)
B/Perth/211/2001 Yam (D197E)	6643.23	16543.7	22789.8	33117.8	40775.8	43744.8	53873.6	1) RLU - Blank
	6443.09	18353.2	26283.9	35585.3	38832.6	47859.4	54199.9	2) RLU - Blank
	6543.16	17448.4	24536.8	34351.6	39804.2	45802.1	54036.8	(RLU - blank) mean
	12.1087	32.2899	45.4077	63.5708	73.6614	84.761	100	NA Activity (%)

## Sheet: Leptolyngbya
	Leptolyngbya (ug/mL)
	400	200	100	50	25	12.5	0				H1N1 pdm		H3N2		H1N1 H275Y		B/Yam WT Phuket		B/Vic WT Bris		B/Yam Pherth WT		B/Perth D197E
A(H1N1)pdm09-WT	1438.35	9467.78	22789.8	26987.8	28904.4	43744.8	30206.8	1) RLU - Blank		400	1438.35	1742.18	11135	10364	6034.99	6334.35	4534.99	4720.41	3734.99	4228.68	12535	16008.6	12535	15154.2
	1742.18	9615.42	21737.7	30261.8	30889.7	16049.2	33403.8	2) RLU - Blank		200	9467.78	9615.42	20653.1	22344.9	12653.1	19507.2	6553.09	6933.35	7853.09	8074.24	20853.1	22913.7	20853.1	33602.2
	1590.27	9541.6	22263.7	28624.8	29897	29897	31805.3	(RLU - blank) mean		100	22789.8	21737.7	25893.8	30190.5	23893.8	26202	9193.87	9581.37	10193.9	13378.6	32193.9	36310.7	32193.9	23184.4
	5	30	70	90	94	94	100	NA Activity (%)		50	26987.8	30261.8	39438.3	36275.5	26438.3	29842.1	9438.32	11981.3	12438.3	13682.5	37438.3	41532.2	37438.3	29015.6
A(H3N2)-WT	11135	20653.1	25893.8	39438.3	42904.4	45744.8	44880.9	1) RLU - Blank		25	28904.4	30889.7	42904.4	45895.8	29904.4	31942.3	10904.4	12101.9	11904.4	15490.6	37904.4	42017.6	37904.4	37779.3
	10364	22344.9	30190.5	36275.5	45895.8	47729	48592.9	2) RLU - Blank		12.5	43744.8	16049.2	45744.8	47729	28744.8	33101.8	11744.8	12583.6	11744.8	15650.2	42744.8	44788.8	42744.8	42168.6
	10749.5	21499	28042.2	37856.9	44400.1	46736.9	46736.9	(RLU - blank) mean		0	30206.8	33403.8	44880.9	48592.9	31310.8	30535.8	12458.5	13985.5	15308.3	16546.3	48396.5	46748.7	44362.1	47935.1
	23	46	60	81	95	100	100	NA Activity (%)
A/Perth/261/2009 (A(H1N1)pdm09-H275Y)	6034.99	12653.1	23893.8	26438.3	29904.4	28744.8	31310.8	1) RLU - Blank
	6334.35	19507.2	26202	29842.1	31942.3	33101.8	30535.8	2) RLU - Blank
	6184.67	16080.1	25047.9	28140.2	30923.3	30923.3	30923.3	(RLU - blank) mean
	20	52	81	91	100	100	100	NA Activity (%)
B/Phuket/3073/2013 Yam (WT)	4534.99	6553.09	9193.87	9438.32	10904.4	11744.8	12458.5	1) RLU - Blank
	4720.41	6933.35	9581.37	11981.3	12101.9	12583.6	13985.5	2) RLU - Blank
	4627.7	6743.22	9387.62	10709.8	11503.1	12164.2	13222	(RLU - blank) mean
	35	51	71	81	87	92	100	NA Activity (%)
B/Brisbane/60/2008 Vic (WT)	3734.99	7853.09	10193.9	12438.3	11904.4	11744.8	15308.3	1) RLU - Blank
	4228.68	8074.24	13378.6	13682.5	15490.6	15650.2	16546.3	2) RLU - Blank
	3981.83	7963.67	11786.2	13060.4	13697.5	13697.5	15927.3	(RLU - blank) mean
	25	50	74	82	86	86	100	NA Activity (%)
B/Perth/211/2001 Yam (WT)	12535	20853.1	32193.9	37438.3	37904.4	42744.8	48396.5	1) RLU - Blank
	16008.6	22913.7	36310.7	41532.2	42017.6	44788.8	46748.7	2) RLU - Blank
	14271.8	21883.4	34252.3	39485.3	39961	43766.8	47572.6	(RLU - blank) mean
	30	46	72	83	84	92	100	NA Activity (%)
B/Perth/211/2001 Yam (D197E)	12535	20853.1	32193.9	37438.3	37904.4	42744.8	44362.1	1) RLU - Blank
	15154.2	33602.2	23184.4	29015.6	37779.3	42168.6	47935.1	2) RLU - Blank
	13844.6	27227.7	27689.2	33227	37841.8	42456.7	46148.6	(RLU - blank) mean
	30	59	60	72	82	92	100	NA Activity (%)

## Sheet: OST-car
	Oseltamivir (nM)
	1000	100	10	1	0.1	0.01	0				H1N1 pdm		H3N2		H1N1 H275Y		B/Yam WT Phuket		B/Vic WT Bris		B/Yam Pherth WT		B/Perth D197E
A(H1N1)pdm09-WT	-41.6667	4.33333	422.333	2683.33	4261.33	15580.3	16291.3	1) RLU - Blank		1000	-41.6667	-35.6667	430.833	360.833	2749.83	3713.83	62.3333	43.3333	8.33333	0.333333	2047.83	2220.83	419.833	378.833
	-35.6667	-10.6667	344.333	3155.33	10543.3	14915.3	15618.3	2) RLU - Blank		100	4.33333	-10.6667	1343.83	1221.83	15084.8	18127.8	867.333	821.333	507.333	487.333	2184.83	2095.83	3724.83	4033.83
	-38.6667	-3.16667	383.333	2919.33	7402.33	15247.8	15954.8	(RLU - blank) mean		10	422.333	344.333	3766.83	4905.83	25650.8	31537.8	7442.33	6008.33	3749.33	3632.33	6097.83	6324.83	17364.8	18633.8
	-0.242351	-0.0198477	2.40262	18.2975	46.3956	95.5687	100	NA Activity (%)		1	2683.33	3155.33	7667.83	7645.83	28501.8	31467.8	25696.3	20249.3	10878.3	10139.3	17547.8	17739.8	27515.8	27594.8
A(H3N2)-WT	430.833	1343.83	3766.83	7667.83	14475.8	13381.8	12971.8	1) RLU - Blank		0.1	4261.33	10543.3	14475.8	15175.8	27735.8	36424.8	33089.3	28899.3	13584.3	12765.3	22679.8	22673.8	33246.8	30869.8
	360.833	1221.83	4905.83	7645.83	15175.8	13464.8	13186.8	2) RLU - Blank		0.01	15580.3	14915.3	13381.8	13464.8	26845.8	33101.8	30825.3	28493.3	13437.3	13153.3	18939.8	21133.8	32979.8	33646.8
	395.833	1282.83	4336.33	7656.83	14825.8	13423.3	13079.3	(RLU - blank) mean		0	16291.3	15618.3	12971.8	13186.8	30206.8	33403.8	32527.3	30157.3	14140.3	14907.3	17496.8	20965.8	37522.8	34532.8
	3.0264	9.80809	33.1541	58.5415	113.353	102.63	100	NA Activity (%)
A/Perth/261/2009 (A(H1N1)pdm09-H275Y)	2749.83	15084.8	25650.8	28501.8	27735.8	26845.8	30206.8	1) RLU - Blank
	3713.83	18127.8	31537.8	31467.8	36424.8	33101.8	33403.8	2) RLU - Blank
	3231.83	16606.3	28594.3	29984.8	32080.3	29973.8	31805.3	(RLU - blank) mean
	10.1613	52.2124	89.9042	94.2761	100.865	94.2415	100	NA Activity (%)
B/Phuket/3073/2013 Yam (WT)	62.3333	867.333	7442.33	25696.3	33089.3	30825.3	32527.3	1) RLU - Blank
	43.3333	821.333	6008.33	20249.3	28899.3	28493.3	30157.3	2) RLU - Blank
	52.8333	844.333	6725.33	22972.8	30994.3	29659.3	31342.3	(RLU - blank) mean
	0.168569	2.69391	21.4577	73.2965	98.8897	94.6303	100	NA Activity (%)
B/Brisbane/60/2008 Vic (WT)	8.33333	507.333	3749.33	10878.3	13584.3	13437.3	14140.3	1) RLU - Blank
	0.333333	487.333	3632.33	10139.3	12765.3	13153.3	14907.3	2) RLU - Blank
	4.33333	497.333	3690.83	10508.8	13174.8	13295.3	14523.8	(RLU - blank) mean
	0.029836	3.42426	25.4123	72.3558	90.7118	91.5415	100	NA Activity (%)
B/Perth/211/2001 Yam (WT)	2047.83	2184.83	6097.83	17547.8	22679.8	18939.8	17496.8	1) RLU - Blank
	2220.83	2095.83	6324.83	17739.8	22673.8	21133.8	20965.8	2) RLU - Blank
	2134.33	2140.33	6211.33	17643.8	22676.8	20036.8	19231.3	(RLU - blank) mean
	11.0982	11.1294	32.298	91.7452	117.916	104.188	100	NA Activity (%)
B/Perth/211/2001 Yam (D197E)	419.833	3724.83	17364.8	27515.8	33246.8	32979.8	37522.8	1) RLU - Blank
	378.833	4033.83	18633.8	27594.8	30869.8	33646.8	34532.8	2) RLU - Blank
	399.333	3879.33	17999.3	27555.3	32058.3	33313.3	36027.8	(RLU - blank) mean
	1.1084	10.7676	49.9595	76.4835	88.9821	92.4655	100	NA Activity (%)

## Sheet: Plan3
400	200	100	50	25	12.5	0
										1000	100	10	1	0.1	0.01	0
12535	20853.1	32193.9	37438.3	37904.4	42744.8	44362.1
15154.2	33602.2	23184.4	29015.6	37779.3	42168.6	47935.1
13844.6	27227.7	27689.2	33227	37841.8	42456.7	46148.6
30	59	60	72	82	92	100												mod
																		real
										0	0.01	0.1	1	10	100	1000	nM
										100	95.57	46.3961	18.2977	2.40265	0	0
